# Supplementary material for: In Vitro Anticancer Screening, Molecular Docking and Antimicrobial Studies of Triazole-Based Nickel(II) Metal Complexes
Source: Molecules. 2022 Oct 3;27(19):6548. doi: 10.3390/molecules27196548 (PMC9570899; doi:10.3390/molecules27196548)
Supplement: Supplementary file 1 [file molecules-27-06548-s001.zip]

Archive with 1 entries (1 files):
- molecules-1932824-supplementary.pdf
